# Supplementary material for: Melatonin Alleviates Liver Mitochondrial Dysfunction in Leptin-Deficient Mice
Source: Int J Mol Sci. 2024 Aug 8;25(16):8677. doi: 10.3390/ijms25168677 (PMC11354344; doi:10.3390/ijms25168677)
Supplement: Supplementary file 1 [file ijms-25-08677-s001.zip › Table S1.xlsx]

## Sheet: Table S1
Table S1. Semiquantitative optical densities of western blot bands
	Wild-type		ob/ob
	Control	Melatonin		Control	Melatonin
Lisosomal acid lipase (LAL)	100 ± 3.74	192.70 ± 12.32; * p<0.0001		55.98 ± 1.34; # p=0.0002	82.59 ± 2.58; * p=0.0068, # p<0.0001
Perilipin	92.83 ± 11.83	97.34 ± 15.38		196.58 ± 21.34; # p=0.0002	298.42 ± 28,63; * p=0.0003, # p<0.0001
Porin	103.80 ± 12.54	109.60 ± 15.18		276.18 ± 21.08; # p<0.0001	214.99 ± 26.98; * p=0.008, # p<0.0001
CI-NDUFB8	100 ± 6.09	91.59 ± 10		79.99 ± 8.87	95.75 ± 11.57
CII-SDHB	100 ± 11.83	100.29 ± 10.09		63.27 ± 5.92; # p=0.0233	134.28 ± 15.04; * p=0.0003, # p=0.0357
CIII-UQCRC2	100 ± 8.17	146.45 ± 13.98; * p=0.0008		79.85 ± 2.23	150.11 ± 6.79; * p<0.0001
CIV-MTCO1	100 ± 4.49	199.55 ± 24.56; * p=0.0003		111.47 ± 10.83	199.67 ± 15.68; * p=0.0008
CV-ATP5A	100 ± 3.88	131.01 ± 9.79; * p=0.0003		66.73 ± 7.62; # p=0.0002	74.52 ± 3.39; # p<0.0001
AMPK	100 ± 18.52	79.22 ± 7.40		231.94 ± 8.08; # p=0.0001	351.71 ± 30.11; * p=0.0003, # p<0.0001
p-AMPK	94.18 ± 14.25	91.81 ± 7.07		205.24 ± 13.27; # p<0.0001	260.74 ± 31.89; * p=0.004, # p<0.0001
MFN2	100 ± 37.33	107.52 ± 42.82		247.68 ± 34.74; # p=0.0341	419.43 ± 70.08; * p=0.0146, # p=0.0003
DRP1	100.57 ± 15.45	76.05 ± 9.69		53.66 ± 8.73; # p=0.02	151.65 ± 19.19; * p=0.0002, # p=0.001
BCL-2	100 ± 2.89	43.46 ± 4.11; * p<0.0001		44.64 ± 1.22; # p<0.0001	66.28 ± 2.05; * p<0.0001, # p<0.0001
BAX	100 ± 3.14	81.88 ± 3.73; * p=0.0064		173.63 ± 7.19; # p<0.0001	123.70 ± 1.90; * p<0.0001, # p<0.0001
Cyclophilin D	100 ± 2.69	110.01 ± 9.96		222.17 ± 7.17; # p<0.0001	245.39 ± 12.64; * p=0.0188, # p<0.0001
Note: Data are means of optical density (arbitrary units) ±SD. Statistical comparisons: # wild-type vs. ob/ob and * treated with melatonin vs. control.
